# Supplementary material for: In Vitro Comparison of Gingival Epithesis Materials: Color Stability, Surface Properties, and Microbial Adhesion After Staining
Source: Dent J (Basel). 2026 Mar 4;14(3):142. doi: 10.3390/dj14030142 (PMC13025953; doi:10.3390/dj14030142)
Supplement: Supplementary file 1 [file dentistry-14-00142-s001.zip]

Archive with 1 entries (1 files):
- dentistry-4103127-supplementary.pdf
